# Supplementary material for: Comparison of Cu(II) Adsorption Using Fly Ash and Natural Sorbents During Temperature Change and Thermal–Alkaline Treatment
Source: Materials (Basel). 2025 Sep 30;18(19):4552. doi: 10.3390/ma18194552 (PMC12525864; doi:10.3390/ma18194552)
Supplement: Supplementary file 1 [file materials-18-04552-s001.zip]

Archive with 1 entries (1 files):
- materials-3841341-supplementary.pdf
